# Supplementary material for: Lactobacilli-host interactions inhibit Staphylococcus aureus and Escherichia coli-induced cell death and invasion in a cellular model of infection
Source: Front Microbiol. 2024 Dec 18;15:1501119. doi: 10.3389/fmicb.2024.1501119 (PMC11688250; doi:10.3389/fmicb.2024.1501119)
Supplement: Supplementary file 1 [file Table_1.XLSX]

## Sheet: Φύλλο1
Supplementary Table 1. Identification of putative cell-surface exposed and extracellular proteins of L125 with EggNOG and PSORTb.
query	evalue	COG_category	Description	Preferred_name	GOs	EC	KEGG_ko	KEGG_Pathway	KEGG_Module	KEGG_Reaction	KEGG_rclass	BRITE	KEGG_TC	CAZy	BiGG_Reaction	PFAMs	Putative localization (PSORTb)
LP125_RS10040	4.56e-210	K	Domain of unknown function (DUF814)	fbpA	-	-	-	-	-	-	-	-	-	-	-	DUF814,FbpA	Unknown
LP125_RS10075	0.0	M	domain protein	-	-	-	-	-	-	-	-	-	-	-	-	Cna_B,Collagen_bind,SdrD_B	Cellwall
LP125_RS12335	6.8e-199	G	Glycosyl hydrolase family 85	-	-	3.2.1.96	ko:K01227	ko00511,map00511	-	-	-	ko00000,ko00001,ko01000	-	-	-	Big_3,F5_F8_type_C,FIVAR,G5,Glyco_hydro_85,Gram_pos_anchor,PKD,YSIRK_signal	Unknown
LP125_RS10130	1.25e-304	G	Glycosyl hydrolase family 85	-	-	3.2.1.96	ko:K01227	ko00511,map00511	-	-	-	ko00000,ko00001,ko01000	-	-	-	Big_3,F5_F8_type_C,FIVAR,G5,Glyco_hydro_85,Gram_pos_anchor,PKD,YSIRK_signal	Unknown
LP125_RS10185	9.45e-299	G	Bacterial extracellular solute-binding protein	mdxE	-	-	ko:K02027,ko:K15770,ko:K17237	ko02010,map02010	M00207,M00491,M00599	-	-	ko00000,ko00001,ko00002,ko02000	3.A.1.1,3.A.1.1.16,3.A.1.1.2,3.A.1.1.38	-	iYO844.BSU34610	SBP_bac_8	Unknown
LP125_RS10525	0.0	E	Bacterial extracellular solute-binding proteins, family 5 Middle	oppA	-	-	ko:K02035,ko:K15580	ko01501,ko02010,ko02024,map01501,map02010,map02024	M00239,M00439	-	-	ko00000,ko00001,ko00002,ko02000	3.A.1.5,3.A.1.5.1,3.A.1.5.18,3.A.1.5.19,3.A.1.5.25	-	-	SBP_bac_5	Cellwall
LP125_RS10635	0.0	S	Putative peptidoglycan binding domain	-	-	-	-	-	-	-	-	-	-	-	-	PG_binding_4,YkuD	Unknown
LP125_RS11095	0.0	M	Interacts with outer membrane receptor proteins that carry out high-affinity binding and energy dependent uptake into the periplasmic space of specific substrates. It could act to transduce energy from the cytoplasmic membrane to specific energy- requiring processes in the outer membrane, resulting in the release into the periplasm of ligands bound by these outer membrane proteins	aapA	-	-	-	-	-	-	-	-	-	-	-	Gram_pos_anchor,MucBP,YSIRK_signal	Cellwall
LP125_RS11130	6.02e-137	S	WxL domain surface cell wall-binding	-	-	-	-	-	-	-	-	-	-	-	-	WxL	Extracellular
LP125_RS11145	1.11e-147	S	GyrI-like small molecule binding domain	-	-	-	-	-	-	-	-	-	-	-	-	GyrI-like	Cytoplasmic
LP125_RS11155	4.48e-130	S	WxL domain surface cell wall-binding	-	-	-	-	-	-	-	-	-	-	-	-	WxL	Unknown
LP125_RS11165	2.43e-290	NU	Mycoplasma protein of unknown function, DUF285	-	-	-	-	-	-	-	-	-	-	-	-	DUF285,Gram_pos_anchor,MucBP,SLAP,WxL,YSIRK_signal	CytoplasmicMembrane
LP125_RS11335	0.0	M	LPXTG-motif cell wall anchor domain protein	-	-	-	-	-	-	-	-	-	-	-	-	Gram_pos_anchor,MucBP	Cellwall
LP125_RS11345	1.07e-106	S	WxL domain surface cell wall-binding	-	-	-	-	-	-	-	-	-	-	-	-	WxL	Unknown
LP125_RS11350	1.56e-248	NU	Mycoplasma protein of unknown function, DUF285	-	-	-	-	-	-	-	-	-	-	-	-	DUF285,Gram_pos_anchor,MucBP,SLAP,WxL,YSIRK_signal	Extracellular
LP125_RS11385	0.0	S	MucBP domain	-	-	-	-	-	-	-	-	-	-	-	-	Gram_pos_anchor,MucBP	Cellwall
LP125_RS11435	2.48e-204	S	Putative adhesin	-	-	-	-	-	-	-	-	-	-	-	-	DUF4097	CytoplasmicMembrane
LP125_RS11935	2.7e-133	M	domain protein	-	-	-	-	-	-	-	-	-	-	-	-	MucBP	Cellwall
LP125_RS11940	2.56e-182	M	domain protein	-	-	-	-	-	-	-	-	-	-	-	-	MucBP	Unknown
LP125_RS12275	0.0	S	Leucine-rich repeat (LRR) protein	-	-	-	-	-	-	-	-	-	-	-	-	-	Cytoplasmic
LP125_RS12280	1.29e-131	S	Leucine-rich repeat (LRR) protein	-	-	-	-	-	-	-	-	-	-	-	-	-	Unknown
LP125_RS12370	5.48e-171	S	WxL domain surface cell wall-binding	-	-	-	-	-	-	-	-	-	-	-	-	WxL	Unknown
LP125_RS12380	0.0	-	-	-	-	-	-	-	-	-	-	-	-	-	-	WxL	Extracellular
LP125_RS13055	2.08e-191	V	Beta-lactamase	pbpX	-	-	-	-	-	-	-	-	-	-	-	Beta-lactamase,SLH	CytoplasmicMembrane
LP125_RS13115	1.49e-252	M	MucBP domain	-	-	-	-	-	-	-	-	-	-	-	-	MucBP	Unknown
LP125_RS13425	4.23e-129	S	WxL domain surface cell wall-binding	-	-	-	-	-	-	-	-	-	-	-	-	WxL	Unknown
LP125_RS13430	3.53e-159	S	WxL domain surface cell wall-binding	-	-	-	-	-	-	-	-	-	-	-	-	WxL	CytoplasmicMembrane
LP125_RS13440	0.0	S	Leucine-rich repeat (LRR) protein	-	-	-	-	-	-	-	-	-	-	-	-	-	Unknown
LP125_RS01150	1.98e-89	M	MucBP domain	inlJ	-	-	-	-	-	-	-	-	-	-	-	DUF285,Gram_pos_anchor,MucBP	Cellwall
LP125_RS01490	0.0	M	domain protein	-	-	-	-	-	-	-	-	-	-	-	-	Cna_B,Collagen_bind,Gram_pos_anchor,MucBP	Cellwall
LP125_RS02875	0.0	M	Domain of unknown function (DUF5011)	-	-	-	-	-	-	-	-	-	-	-	-	Big_3,DUF285,Gram_pos_anchor	Cellwall
LP125_RS02875	0.0	M	Bacterial surface protein 26-residue PARCEL repeat (3 repeats)	-	-	-	-	-	-	-	-	-	-	-	-	Big_3,DUF285,Gram_pos_anchor,LRR_5,MucBP	Cellwall
LP125_RS13800	0.0	P	Concanavalin A-like lectin/glucanases superfamily	-	-	-	-	-	-	-	-	-	-	-	-	Laminin_G_3,Phosphodiest	Cellwall
LP125_RS13910	0.0	L	impB/mucB/samB family C-terminal domain	umuC	-	-	ko:K03502	-	-	-	-	ko00000,ko03400	-	-	-	IMS,IMS_C	Cytoplasmic
LP125_RS13915	5.34e-136	S	WxL domain surface cell wall-binding	-	-	-	-	-	-	-	-	-	-	-	-	WxL	Unknown
LP125_RS14000	8.92e-298	M	Collagen binding domain	-	-	-	-	-	-	-	-	-	-	-	-	Collagen_bind	Unknown
LP125_RS14315	1.63e-281	V	Beta-lactamase	pbpX	-	-	-	-	-	-	-	-	-	-	-	Beta-lactamase,SLH	CytoplasmicMembrane
LP125_RS14545	1.19e-29	S	WxL domain surface cell wall-binding	-	-	-	-	-	-	-	-	-	-	-	-	WxL	Unknown
LP125_RS02315	2.64e-251	S	Cysteine-rich secretory protein family	-	-	-	-	-	-	-	-	-	-	-	-	CAP,Gram_pos_anchor,SLAP	Cellwall
LP125_RS02875	0.0	M	Domain of unknown function (DUF5011)	-	-	-	-	-	-	-	-	-	-	-	-	Big_3,DUF285,Gram_pos_anchor	Cellwall
LP125_RS11165	6.48e-167	M	Domain of unknown function (DUF5011)	-	-	-	-	-	-	-	-	-	-	-	-	Big_3,DUF285,Gram_pos_anchor	Unknown
LP125_RS04395	0.0	-	-	-	-	-	-	-	-	-	-	-	-	-	-	WxL	Cellwall
LP125_RS04410	2.82e-138	S	WxL domain surface cell wall-binding	-	-	-	-	-	-	-	-	-	-	-	-	WxL	Unknown
LP125_RS04415	3.33e-134	S	WxL domain surface cell wall-binding	-	-	-	-	-	-	-	-	-	-	-	-	WxL	Unknown
LP125_RS10075	1.65e-77	M	Collagen binding domain	-	-	-	-	-	-	-	-	-	-	-	-	Cna_B,Collagen_bind	Multiple localization sites
LP125_RS15605	0.0	M	peptidoglycan-binding domain-containing protein	ybfG	-	-	-	-	-	-	-	-	-	-	-	DUF1906,PG_binding_1	Unknown
LP125_RS06175	0.0	K	Fibronectin-binding protein	FbpA	-	-	-	-	-	-	-	-	-	-	-	DUF814,FbpA	Cytoplasmic
LP125_RS06365	1.98e-234	P	Bacterial extracellular solute-binding protein	ftpB	-	-	ko:K02012	ko02010,map02010	M00190	-	-	ko00000,ko00001,ko00002,ko02000	3.A.1.10	-	-	SBP_bac_6	Unknown
LP125_RS06780	0.0	M	LPXTG-motif cell wall anchor domain protein	-	-	-	-	-	-	-	-	-	-	-	-	Gram_pos_anchor,MucBP	Cellwall
LP125_RS07055	2.92e-115	D	nuclear chromosome segregation	-	-	-	-	-	-	-	-	-	-	-	-	Gram_pos_anchor	Cellwall
LP125_RS07170	0.0	M	MucBP domain	-	-	-	-	-	-	-	-	-	-	-	-	DUF285,Gram_pos_anchor,LRR_4,MucBP	Cellwall
LP125_RS08345	3.55e-312	D	Cell division protein that is involved in the assembly of the Z ring. May serve as a membrane anchor for the Z ring	ftsA	GO:0003674,GO:0003824,GO:0005575,GO:0005623,GO:0005886,GO:0008150,GO:0009898,GO:0009987,GO:0016020,GO:0016462,GO:0016787,GO:0016817,GO:0016818,GO:0016887,GO:0017111,GO:0032153,GO:0044425,GO:0044459,GO:0044464,GO:0051301,GO:0071944,GO:0098552,GO:0098562	-	ko:K03590	ko04112,map04112	-	-	-	ko00000,ko00001,ko03036,ko04812	-	-	-	DUF3484,FtsA,SHS2_FTSA	Unknown
LP125_RS08445	4.17e-153	N	WxL domain surface cell wall-binding	-	-	-	-	-	-	-	-	-	-	-	-	WxL	Extracellular
LP125_RS08455	0.0	N	domain, Protein	-	-	-	-	-	-	-	-	-	-	-	-	Big_2,WxL	Unknown
LP125_RS09085	1.31e-143	S	Cell surface protein	-	-	-	-	-	-	-	-	-	-	-	-	WxL	Unknown
LP125_RS09470	1.81e-129	-	-	-	-	-	-	-	-	-	-	-	-	-	-	Gram_pos_anchor	Cellwall
LP125_RS09530	0.0	-	-	-	-	-	-	-	-	-	-	-	-	-	-	Gram_pos_anchor	Cellwall
LP125_RS11065	1.67e-86	M	LysM domain	lysM	-	-	-	-	-	-	-	-	-	-	-	-	CytoplasmicMembrane
LP125_RS01700	0.0	M	Glycosyl hydrolases family 25	-	-	-	-	-	-	-	-	-	-	-	-	CW_binding_1,Glyco_hydro_25,SH3_5,SH3_8	Multiple localization sites
LP125_RS12065	9.42e-258	GM	Part of the ABC transporter complex TagGH involved in teichoic acids export. Responsible for energy coupling to the transport system	tagH	GO:0003674,GO:0003824,GO:0005215,GO:0005319,GO:0006810,GO:0006869,GO:0008150,GO:0010876,GO:0015221,GO:0015399,GO:0015405,GO:0015437,GO:0015920,GO:0015921,GO:0016462,GO:0016787,GO:0016817,GO:0016818,GO:0016887,GO:0017111,GO:0022804,GO:0022857,GO:0022884,GO:0033036,GO:0034040,GO:0042623,GO:0042626,GO:0043492,GO:0051179,GO:0051234,GO:0055085,GO:0071702,GO:1901264,GO:1901505	3.6.3.40	ko:K09693	ko02010,map02010	M00251	-	-	ko00000,ko00001,ko00002,ko01000,ko02000	3.A.1.104	-	-	ABC_tran,LysM	CytoplasmicMembrane
LP125_RS12245	1.43e-82	M	LysM domain protein	-	-	-	-	-	-	-	-	-	-	-	-	LysM,SLAP	CytoplasmicMembrane
LP125_RS12250	3.42e-76	M	Lysin motif	-	-	-	-	-	-	-	-	-	-	-	-	LysM	CytoplasmicMembrane
LP125_RS13040	4.09e-172	M	NlpC/P60 family	lytE	-	-	-	-	-	-	-	-	-	-	-	LysM,NLPC_P60,SH3_3	Extracellular
LP125_RS00740	1.08e-230	M	Glycosyl hydrolases family 25	lysA2	-	-	ko:K07273	-	-	-	-	ko00000	-	-	-	Glyco_hydro_25,LysM,SH3_5,SLAP	Unknown
LP125_RS01700	0.0	NU	Bacterial SH3 domain	acm2	-	3.2.1.17	ko:K01185	-	-	-	-	ko00000,ko01000	-	-	-	Glucosaminidase,Prophage_tail,SH3_5	Cellwall (This protein may have multiple localization sites.)
LP125_RS13855	7.92e-94	M	LysM domain	-	-	-	-	-	-	-	-	-	-	-	-	LysM,SLT,Transglycosylas	CytoplasmicMembrane
LP125_RS13860	6.11e-130	M	Lysin motif	-	-	-	-	-	-	-	-	-	-	-	-	LysM	CytoplasmicMembrane
LP125_RS14645	4.09e-121	S	Peptidase_C39 like family	-	-	-	-	-	-	-	-	-	-	-	-	Peptidase_C39_2,SH3_3	Unknown
LP125_RS03585	2.61e-210	G	Peptidase_C39 like family	-	-	-	-	-	-	-	-	-	-	-	-	CW_binding_1,Peptidase_C39_2,SH3_8,SLAP	CytoplasmicMembrane
LP125_RS14880	2.04e-107	M	PFAM NLP P60 protein	-	-	-	-	-	-	-	-	-	-	-	-	LysM,NLPC_P60	Extracellular
LP125_RS05240	1.46e-260	M	Glycosyl hydrolases family 25	-	-	-	-	-	-	-	-	-	-	-	-	Glyco_hydro_25,LysM,SH3_5	CytoplasmicMembrane
LP125_RS05575	2.32e-199	M	N-acetylmuramoyl-L-alanine amidase	lytH	GO:0005575,GO:0005623,GO:0030288,GO:0030313,GO:0031975,GO:0042597,GO:0044464	3.5.1.28	ko:K01448	ko01503,map01503	M00727	R04112	RC00064,RC00141	ko00000,ko00001,ko00002,ko01000,ko01011,ko03036	-	-	-	Amidase_3,SH3_3	Cellwall (This protein may have multiple localization sites)
LP125_RS06000	5e-39	M	Lysin motif	-	-	-	-	-	-	-	-	-	-	-	-	LysM	CytoplasmicMembrane
LP125_RS15665	2.77e-46	M	LysM domain protein	-	-	-	-	-	-	-	-	-	-	-	-	LysM,SLAP	CytoplasmicMembrane
LP125_RS07955	9.78e-146	NU	mannosyl-glycoprotein	acmA	-	3.2.1.17,3.2.1.96	ko:K01185,ko:K01227	ko00511,map00511	-	-	-	ko00000,ko00001,ko01000	-	-	-	Glucosaminidase,SH3_8,YceG	Unknown (This protein may have multiple localization sites.)
LP125_RS08480	5.26e-168	M	NlpC P60 family protein	-	-	-	ko:K21471	-	-	-	-	ko00000,ko01000,ko01002,ko01011	-	-	-	LysM,NLPC_P60	Extracellular
LP125_RS09840	4.96e-88	M	LysM domain	-	-	-	-	-	-	-	-	-	-	-	-	LysM	Extracellular
